# Supplementary material for: Ultrastructural Characterization of Membrane Rearrangements Induced by Porcine Epidemic Diarrhea Virus Infection
Source: Viruses. 2017 Sep 5;9(9):251. doi: 10.3390/v9090251 (PMC5618017; doi:10.3390/v9090251)
Supplement: Supplementary file 1 [file viruses-09-00251-s001.zip]

Archive with 5 entries (4 files):
- viruses-211186-supplementary/
- viruses-211186-supplementary/Zhou et al_Supplemental Figure S1.eps
- viruses-211186-supplementary/Zhou et al_Supplemental Figure S2.eps
- viruses-211186-supplementary/Zhou et al_Supplemental Figure S3.eps
- viruses-211186-supplementary/Zhou et al_Supplemental Figure S4.eps
